# Supplementary material for: NF-κB mediated enhancement of potassium currents by the chemokine CXCL1/growth related oncogene in small diameter rat sensory neurons
Source: Mol Pain. 2009 May 28;5:26. doi: 10.1186/1744-8069-5-26 (PMC2698898; doi:10.1186/1744-8069-5-26)
Supplement: Additional file 1 — Sequences of Primers used in qPRC experiments. Contains information about the primers used for the qPCR experiments. [file 1744-8069-5-26-S1.xls]

## Sheet: Sheet1
Sequences of Primers used in qPRC experiments
Channel	Rat gene symbol	Rat Gene ID (GenBank)	mRNA reference (GenBank)	Forward primer	Reverse primer	Predicted product length	Location in mRNA	Comment
Kv 1.1	KCna1	24520	NM_173095.3	cgcagctcctctactatcagc	tacagagtgggacaggagtcg	227	1364..1590
Kv 1.2	Kcna2	25468	NM_012970	cagacccaagctccactctc	gacccagagccttctgtgag	280	181..460
Kv 1.3	Kcna3	29731	NM_019270	gaaggactatcccgcctctc	agatgatgcacagggtctcc	128	636..763
Kv 1.4	Kcna4	25469	NM_012971.2	tcccatgatcctcaaggaag	gcatcaggtctgagcaatga	112	297..408
Kv 3.1	Kcnc1	25327	NM_012856	gtgctcatctttgccaccat	gaagccgatggggatatttt	108	2227..2234
Kv 3.4	Kcnc4	684516	NM_001122776	gggactatgcctgtgctgat	atgggcatagttggacgaga	136	2186..2321	Also amplifies a shorter 74 bp variant, with size and metling point as predicted byalignment with human splice variants, see [GenBank: 3749]
Kv 4.3	Kcnd3	65195	NM_031739.2	aagagctcagcaccatccac	cctgtttgcatgtgacgact	156	1747..1902
MinK-2	Kcne3	63883	NM_022235	agtgctcaccggagacagat	ggcagagcaagtgactgtga	165	27..191
